# Supplementary material for: Transcriptomic Analysis of the Mouse Mammary Gland Reveals New Insights for the Role of Serotonin in Lactation
Source: PLoS One. 2015 Oct 15;10(10):e0140425. doi: 10.1371/journal.pone.0140425 (PMC4607441; doi:10.1371/journal.pone.0140425)
Supplement: S1 File — [Tph1 = Tryptophan hydroxylase]. (TXT) [file pone.0140425.s001.txt]

Locus	GeneSymbol	Location	log2FoldChange	Pvalue	FDR
XLOC_000600	Des		chr1:75360328-75375012	2.25142	5e-05	0.00707778
XLOC_001138	Gm22727		chr1:137724621-137751650	8.27233	5e-05	0.00707778
XLOC_001195	Ptgs2		chr1:150100030-150108227	2.06096	5e-05	0.00707778
XLOC_002232	Myl1		chr1:66924232-66945404	3.10175	5e-05	0.00707778
XLOC_002460	Per2		chr1:91415980-91459324	1.66303	5e-05	0.00707778
XLOC_003106	Casq1		chr1:172209893-172219868	3.89658	5e-05	0.00707778
XLOC_003292	Atf3		chr1:191170153-191218039	2.36373	5e-05	0.00707778
XLOC_003369	-		chr1:71462751-71463368	inf	5e-05	0.00707778
XLOC_003470	Akap12		chr10:4266328-4359472	2.81475	5e-05	0.00707778
XLOC_003554	Sgk1		chr10:21882183-21999903	1.494	5e-05	0.00707778
XLOC_003611	Trdn		chr10:33083482-33476709	3.50667	5e-05	0.00707778
XLOC_003771	Pbld1		chr10:63060881-63077962	1.6693	5e-05	0.00707778
XLOC_003783	Egr2		chr10:67535474-67542188	2.39496	5e-05	0.00707778
XLOC_005726	Myh4		chr11:67238028-67260446	4.12034	5e-05	0.00707778
XLOC_005807	Eno3		chr11:70657201-70662514	2.68309	5e-05	0.00707778
XLOC_007334	Doc2b		chr11:75767442-75825241	1.50236	5e-05	0.00707778
XLOC_007743	Etv4		chr11:101769741-101785371	-1.69493	5e-05	0.00707778
XLOC_007954	Socs3		chr11:117966078-117970047	2.20028	5e-05	0.00707778
XLOC_008023	Sectm1b		chr11:121053229-121063569	2.50551	5e-05	0.00707778
XLOC_008483	Acot1		chr12:83987860-84017689	1.09633	5e-05	0.00707778
XLOC_009341	Igha		chr12:113254829-113429833	1.62494	5e-05	0.00707778
XLOC_009651	-		chr12:99645493-99645677	-1.8656	5e-05	0.00707778
XLOC_010400	Hmgcs1		chr13:119690459-119708214	-1.12247	5e-05	0.00707778
XLOC_011007	Cmya5		chr13:93040712-93144724	2.35605	5e-05	0.00707778
XLOC_011215	-		chr13:55186233-55189238	1.92443	5e-05	0.00707778
XLOC_011236	-		chr13:72640171-72642777	2.55495	5e-05	0.00707778
XLOC_011276	-		chr13:103921409-103925684	1.38662	5e-05	0.00707778
XLOC_012320	Myoz1		chr14:20649101-20656540	3.69504	5e-05	0.00707778
XLOC_012601	Rnase1		chr14:51145001-51146767	2.28107	5e-05	0.00707778
XLOC_012616	Ndrg2		chr14:51905270-51913488	1.46879	5e-05	0.00707778
XLOC_012676	Tgm1		chr14:55700008-55713492	1.26454	5e-05	0.00707778
XLOC_013194	Eny2		chr15:44374847-44438227	-3.01271	5e-05	0.00707778
XLOC_013240	Trib1		chr15:59648349-59657334	1.03011	5e-05	0.00707778
XLOC_013585	Nr4a1		chr15:101266845-101274792	3.00171	5e-05	0.00707778
XLOC_013875	Arc		chr15:74669082-74672570	2.14327	5e-05	0.00707778
XLOC_015266	BC016579		chr16:45626769-45654118	1.17691	5e-05	0.00707778
XLOC_015403	Adamts1		chr16:85793826-85803113	1.45435	5e-05	0.00707778
XLOC_016021	Ier3		chr17:35814039-35822925	1.31393	5e-05	0.00707778
XLOC_016631	Dusp1		chr17:26505509-26508519	1.64593	5e-05	0.00707778
XLOC_016699	Sik1		chr17:31844247-31855792	1.28257	5e-05	0.00707778
XLOC_016783	Hspa1a		chr17:34969189-34972156	1.85907	5e-05	0.00707778
XLOC_016997	Apobec2		chr17:48419230-48432728	3.76167	5e-05	0.00707778
XLOC_017489	Egr1		chr18:34859822-34864984	2.79363	5e-05	0.00707778
XLOC_017941	Hbegf		chr18:36504928-36515805	1.64226	5e-05	0.00707778
XLOC_018126	Mapk4		chr18:73928485-74065584	1.50321	5e-05	0.00707778
XLOC_018348	Pygm		chr19:6384398-6398459	3.34494	5e-05	0.00707778
XLOC_018795	Rhod		chr19:4425032-4477673	-3.21459	5e-05	0.00707778
XLOC_019036	Fam189a2		chr19:23972750-24031019	1.17263	5e-05	0.00707778
XLOC_019163	Got1		chr19:43499745-43524605	1.1094	5e-05	0.00707778
XLOC_019544	Il2ra		chr2:11642806-11693298	-1.26243	5e-05	0.00707778
XLOC_020055	Klhl41		chr2:69670119-69684230	2.80116	5e-05	0.00707778
XLOC_020401	Abtb2		chr2:103566309-103718426	1.06186	5e-05	0.00707778
XLOC_021296	Pfkfb3		chr2:11471432-11554077	1.52597	5e-05	0.00707778
XLOC_021662	Neb		chr2:52136354-52338798	1.69261	5e-05	0.00707778
XLOC_021825	Ttn		chr2:76703979-76982547	3.95425	5e-05	0.00707778
XLOC_022722	Gm23925		chr2:158353699-158361580	-2.16418	5e-05	0.00707778
XLOC_023483	Schip1		chr3:67892219-68626481	1.41858	5e-05	0.00707778
XLOC_024274	Ect2		chr3:27097221-27153878	-1.50817	5e-05	0.00707778
XLOC_025202	Cyr61		chr3:145646970-145649985	1.35574	5e-05	0.00707778
XLOC_025453	Gem		chr4:11704456-11714752	1.45654	5e-05	0.00707778
XLOC_025746	Nr4a3		chr4:48045152-48086447	2.57124	5e-05	0.00707778
XLOC_026545	Ece1		chr4:137862236-137965229	1.42108	5e-05	0.00707778
XLOC_027205	Klf4		chr4:55527142-55532466	1.27774	5e-05	0.00707778
XLOC_027441	Jun		chr4:95049033-95168944	1.22779	5e-05	0.00707778
XLOC_028225	-		chr4:8398310-8402485	3.71393	5e-05	0.00707778
XLOC_028226	-		chr4:8402546-8407615	2.83654	5e-05	0.00707778
XLOC_028476	-		chr5:30206283-30212113	4.22977	5e-05	0.00707778
XLOC_028506	Fosl2		chr5:32136471-32157956	1.65259	5e-05	0.00707778
XLOC_028767	Cxcl1		chr5:90891240-90893496	2.08241	5e-05	0.00707778
XLOC_028770	Epgn		chr5:91027463-91035215	2.50778	5e-05	0.00707778
XLOC_029079	P2rx7		chr5:122643910-122691432	-1.77886	5e-05	0.00707778
XLOC_029141	Cct6a		chr5:129787383-129846671	-1.01539	5e-05	0.00707778
XLOC_029509	Gpr113		chr5:30193134-30205722	3.2138	5e-05	0.00707778
XLOC_029784	Igj		chr5:88519896-88527891	1.85798	5e-05	0.00707778
XLOC_030137	Auts2		chr5:131437332-132543344	-1.97193	5e-05	0.00707778
XLOC_030189	Serpine1		chr5:137061503-137072272	2.204	5e-05	0.00707778
XLOC_031000	Igkj1		chr6:70719353-70726969	2.01556	5e-05	0.00707778
XLOC_031451	Apold1		chr6:134982000-134986836	2.51233	5e-05	0.00707778
XLOC_031987	Igkv5-39		chr6:69900423-69900710	inf	5e-05	0.00707778
XLOC_032713	-		chr6:142999787-143000237	inf	5e-05	0.00707778
XLOC_033101	Fcgbp		chr7:28071235-28120862	3.48099	5e-05	0.00707778
XLOC_033300	Gm28077		chr7:37293325-37307836	-3.80786	5e-05	0.00707778
XLOC_033303	1600014C10Rik		chr7:38183216-38197568	-1.41561	5e-05	0.00707778
XLOC_033697	Rab30		chr7:92741602-92844542	1.86706	5e-05	0.00707778
XLOC_034037	Mylpf		chr7:127211607-127214298	3.47787	5e-05	0.00707778
XLOC_034185	Tnni2		chr7:142441807-142444410	3.79931	5e-05	0.00707778
XLOC_034532	Fosb		chr7:19302694-19310045	3.45995	5e-05	0.00707778
XLOC_034712	Zfp36		chr7:28376783-28379255	1.26471	5e-05	0.00707778
XLOC_034723	Ryr1		chr7:29003339-29125151	3.77798	5e-05	0.00707778
XLOC_034875	Pop4		chr7:38262818-38271348	-2.2341	5e-05	0.00707778
XLOC_034957	Mybpc2		chr7:44501698-44524669	3.78635	5e-05	0.00707778
XLOC_035020	Tph1		chr7:46647129-46672537	-3.17853	5e-05	0.00707778
XLOC_036068	Dusp8		chr7:142079423-142095843	1.23361	5e-05	0.00707778
XLOC_036160	-		chr7:54156950-54166401	2.88134	5e-05	0.00707778
XLOC_036683	Tmem38a		chr8:72572102-72587282	1.6624	5e-05	0.00707778
XLOC_037211	Tacc1		chr8:25154339-25201449	-2.82454	5e-05	0.00707778
XLOC_039339	Zbtb16		chr9:48651784-48835945	1.22521	5e-05	0.00707778
