# Supplementary material for: Transcriptomic Analysis of the Mouse Mammary Gland Reveals New Insights for the Role of Serotonin in Lactation
Source: PLoS One. 2015 Oct 15;10(10):e0140425. doi: 10.1371/journal.pone.0140425 (PMC4607441; doi:10.1371/journal.pone.0140425)
Supplement: S2 File — [Rescue = Tryptophan hydroxylase (Tph1) knock-out + 100 mg/kg daily injections of 5-hydroxytryptophan]. (TXT) [file pone.0140425.s002.txt]

Locus GeneSymbol Location log2FoldChange Pvalue FDR
XLOC_000073	Sulf1		chr1:12692276-12861192	-1.37588	5e-05	0.00405207
XLOC_000687	2810459M11Rik		chr1:86045862-86055552	-1.88897	5e-05	0.00405207
XLOC_001138	Gm22727		chr1:137724621-137751650	5.00191	5e-05	0.00405207
XLOC_001195	Ptgs2		chr1:150100030-150108227	2.29489	5e-05	0.00405207
XLOC_001232	Glul		chr1:153849541-153909890	1.07317	5e-05	0.00405207
XLOC_002000	Snord89		chr1:39547476-39577405	-1.1615	5e-05	0.00405207
XLOC_002232	Myl1		chr1:66924232-66945404	3.60056	5e-05	0.00405207
XLOC_002272	Igfbp5		chr1:72857762-72874884	-2.35778	5e-05	0.00405207
XLOC_002277	Pinc		chr1:73387132-73430790	-2.77252	5e-05	0.00405207
XLOC_002278	C530043A13Rik		chr1:73519745-73536349	-2.32972	5e-05	0.00405207
XLOC_002450	Rab17		chr1:90958131-90969661	1.40636	5e-05	0.00405207
XLOC_002460	Per2		chr1:91415980-91459324	2.48952	5e-05	0.00405207
XLOC_002499	St8sia4		chr1:95587681-95667571	-1.22715	5e-05	0.00405207
XLOC_003292	Atf3		chr1:191170153-191218039	2.57731	5e-05	0.00405207
XLOC_003311	Sertad4		chr1:192844487-192856246	-1.139	0.00015	0.00917143
XLOC_003407	-		chr1:137637924-137639371	2.09047	0.00015	0.00917143
XLOC_003470	Akap12		chr10:4266328-4359472	2.56071	5e-05	0.00405207
XLOC_003554	Sgk1		chr10:21882183-21999903	1.1821	5e-05	0.00405207
XLOC_003974	D10Wsu102e		chr10:83360220-83368835	-1.1191	5e-05	0.00405207
XLOC_004013	Slc5a8		chr10:88885991-88931219	-1.60155	5e-05	0.00405207
XLOC_004061	Atp2b1		chr10:98915151-99026143	-1.11334	5e-05	0.00405207
XLOC_004543	Slc29a3		chr10:60711936-60752794	-1.34649	5e-05	0.00405207
XLOC_004640	Pcbp3		chr10:76761856-76961887	-1.5931	0.00015	0.00917143
XLOC_004761	Slc41a2		chr10:83230845-83337882	-1.23157	5e-05	0.00405207
XLOC_004798	Ano4		chr10:88948499-89344762	1.61923	5e-05	0.00405207
XLOC_005415	Atp10b		chr11:43149876-43311088	-1.52935	0.00015	0.00917143
XLOC_005558	Acsl6		chr11:54303797-54364756	1.89483	5e-05	0.00405207
XLOC_005726	Myh4		chr11:67238028-67260446	4.1797	5e-05	0.00405207
XLOC_005807	Eno3		chr11:70657201-70662514	2.83185	5e-05	0.00405207
XLOC_006204	Tcap		chr11:98383810-98384953	2.86331	5e-05	0.00405207
XLOC_006251	Ttc25		chr11:100545606-100573186	1.95585	5e-05	0.00405207
XLOC_006328	Crhr1		chr11:104132854-104175523	2.53315	5e-05	0.00405207
XLOC_006617	Pgam2		chr11:5801639-5804810	3.08993	5e-05	0.00405207
XLOC_006834	Foxi1		chr11:34204337-34208089	-3.53483	5e-05	0.00405207
XLOC_006906	Irgm1		chr11:48861967-48871899	-1.05773	5e-05	0.00405207
XLOC_007167	Ntn1		chr11:68209363-68400823	-1.3104	5e-05	0.00405207
XLOC_007334	Doc2b		chr11:75767442-75825241	1.83632	5e-05	0.00405207
XLOC_007335	Rph3al		chr11:75830819-75938429	1.53362	5e-05	0.00405207
XLOC_007711	Acly		chr11:100476341-100528000	1.09773	0.0001	0.00709637
XLOC_007954	Socs3		chr11:117966078-117970047	1.86048	5e-05	0.00405207
XLOC_008023	Sectm1b		chr11:121053229-121063569	1.51556	5e-05	0.00405207
XLOC_008024	Sectm1a		chr11:121067404-121081220	1.62089	5e-05	0.00405207
XLOC_008507	Jdp2		chr12:85599104-85640005	1.40459	0.0001	0.00709637
XLOC_008616	Serpina3n		chr12:104406728-104414338	-2.1689	5e-05	0.00405207
XLOC_008848	Lpin1		chr12:16534821-16589853	1.82352	5e-05	0.00405207
XLOC_008884	Id2		chr12:25093800-25096092	-1.03816	5e-05	0.00405207
XLOC_008888	Rsad2		chr12:26442748-26456452	-1.40286	5e-05	0.00405207
XLOC_009841	Hist1h1c		chr13:23738807-23740716	1.66407	5e-05	0.00405207
XLOC_010398	Ccl28		chr13:119623818-119654359	1.27554	5e-05	0.00405207
XLOC_010400	Hmgcs1		chr13:119690459-119708214	-1.0635	5e-05	0.00405207
XLOC_010507	Hist1h4k		chr13:21740014-21750505	1.56438	5e-05	0.00405207
XLOC_010577	Hist1h1e		chr13:23583741-23622502	1.49068	0.0001	0.00709637
XLOC_011077	Ccnb1		chr13:100778649-100786570	-1.40408	0.00015	0.00917143
XLOC_011215	-		chr13:55186233-55189238	2.59375	5e-05	0.00405207
XLOC_011222	-		chr13:58540458-58542035	3.61093	0.0001	0.00709637
XLOC_011236	-		chr13:72640171-72642777	3.29173	5e-05	0.00405207
XLOC_011276	-		chr13:103921409-103925684	1.1775	5e-05	0.00405207
XLOC_011944	Spata13		chr14:60634000-60764601	1.04816	5e-05	0.00405207
XLOC_012320	Myoz1		chr14:20649101-20656540	3.62293	5e-05	0.00405207
XLOC_012422	Cdhr1		chr14:37074074-37098311	-1.51111	5e-05	0.00405207
XLOC_012423	2610528A11Rik		chr14:37102139-37114022	-1.24532	5e-05	0.00405207
XLOC_012676	Tgm1		chr14:55700008-55713492	1.13701	5e-05	0.00405207
XLOC_013194	Eny2		chr15:44374847-44438227	-2.97455	5e-05	0.00405207
XLOC_013240	Trib1		chr15:59648349-59657334	1.15803	5e-05	0.00405207
XLOC_013496	Shank3		chr15:89499622-89560261	1.48177	5e-05	0.00405207
XLOC_013585	Nr4a1		chr15:101266845-101274792	3.24703	5e-05	0.00405207
XLOC_013697	Basp1		chr15:25363284-25413764	-1.05097	5e-05	0.00405207
XLOC_013875	Arc		chr15:74669082-74672570	2.13987	0.00015	0.00917143
XLOC_014111	Abcd2		chr15:91145681-91191807	-1.13302	5e-05	0.00405207
XLOC_014556	Rtp4		chr16:23609918-23614269	-1.01374	0.00015	0.00917143
XLOC_014725	C330027C09Rik		chr16:48994184-49019709	-1.61805	5e-05	0.00405207
XLOC_015065	Gp1bb,Sept5		chr16:18620318-18629938	-1.26708	0.00015	0.00917143
XLOC_015108	Etv5		chr16:22381308-22439719	-1.2538	5e-05	0.00405207
XLOC_015156	Apod		chr16:31296191-31314808	-1.54625	5e-05	0.00405207
XLOC_015266	BC016579		chr16:45626769-45654118	1.24398	5e-05	0.00405207
XLOC_015403	Adamts1		chr16:85793826-85803113	1.49834	5e-05	0.00405207
XLOC_015404	Adamts5		chr16:85855995-85901125	1.2754	5e-05	0.00405207
XLOC_015493	Mx1		chr16:97447034-97462907	-1.79125	0.00015	0.00917143
XLOC_015879	Pim1		chr17:29461895-29496111	1.07462	5e-05	0.00405207
XLOC_016021	Ier3		chr17:35814039-35822925	1.00776	5e-05	0.00405207
XLOC_016444	Slc22a1		chr17:12648873-12675838	1.40842	5e-05	0.00405207
XLOC_016452	Acat2		chr17:12942889-12960747	1.01802	5e-05	0.00405207
XLOC_016631	Dusp1		chr17:26505509-26508519	1.63	5e-05	0.00405207
XLOC_016699	Sik1		chr17:31844247-31855792	1.02622	5e-05	0.00405207
XLOC_016783	Hspa1a		chr17:34969189-34972156	1.73801	5e-05	0.00405207
XLOC_017080	Efna5		chr17:62602967-62881317	-1.65018	5e-05	0.00405207
XLOC_017489	Egr1		chr18:34859822-34864984	2.56461	5e-05	0.00405207
XLOC_017569	Tcerg1		chr18:42511509-42575742	-1.15942	5e-05	0.00405207
XLOC_017651	Iigp1		chr18:60373627-60392747	-1.15665	5e-05	0.00405207
XLOC_017910	Epb4.1l4a		chr18:33796326-34007206	-1.43092	5e-05	0.00405207
XLOC_017941	Hbegf		chr18:36504928-36515805	1.92629	5e-05	0.00405207
XLOC_018029	Lox		chr18:52515939-52529867	-1.00076	0.00015	0.00917143
XLOC_018067	Arhgef37		chr18:61491654-61536750	1.03718	0.00015	0.00917143
XLOC_018126	Mapk4		chr18:73928485-74065584	1.86354	5e-05	0.00405207
XLOC_018207	-		chr18:23932136-23933763	1.84388	5e-05	0.00405207
XLOC_018348	Pygm		chr19:6384398-6398459	3.21547	5e-05	0.00405207
XLOC_018575	Ifit3		chr19:34583347-34589018	-1.30466	5e-05	0.00405207
XLOC_018577	Ifit1		chr19:34640870-34650009	-1.50383	5e-05	0.00405207
XLOC_018580	Kif20b		chr19:34922357-34975731	-1.40229	0.00015	0.00917143
XLOC_018591	Kif11		chr19:37376402-37421859	-1.38237	5e-05	0.00405207
XLOC_018673	-		chr19:45542775-45546885	1.29117	0.0001	0.00709637
XLOC_018693	Cnnm2		chr19:46761595-46879607	-1.20946	5e-05	0.00405207
XLOC_018795	Rhod		chr19:4425032-4477673	-3.95452	5e-05	0.00405207
XLOC_018805	Actn3		chr19:4861222-4877909	4.04853	5e-05	0.00405207
XLOC_018950	Ms4a6d		chr19:11586448-11604849	-1.36709	5e-05	0.00405207
XLOC_019015	Gcnt1		chr19:17326140-17356667	-2.81648	5e-05	0.00405207
XLOC_019036	Fam189a2		chr19:23972750-24031019	1.17674	0.00015	0.00917143
XLOC_019057	Glis3		chr19:28258850-28720027	-2.33371	5e-05	0.00405207
XLOC_019159	Pyroxd2		chr19:42725855-42752775	1.27831	5e-05	0.00405207
XLOC_019163	Got1		chr19:43499745-43524605	1.26587	5e-05	0.00405207
XLOC_019338	Scd3		chr19:44147636-44244019	1.9804	0.0001	0.00709637
XLOC_019544	Il2ra		chr2:11642806-11693298	-2.24782	5e-05	0.00405207
XLOC_019959	Fmnl2		chr2:52857859-53134202	-1.82497	5e-05	0.00405207
XLOC_020137	Agps		chr2:75832176-75931411	-1.54341	5e-05	0.00405207
XLOC_020401	Abtb2		chr2:103566309-103718426	1.12616	5e-05	0.00405207
XLOC_021387	Hnmt		chr2:24002826-24049725	1.11011	0.0001	0.00709637
XLOC_021665	Cacnb4		chr2:52425011-52676831	3.70436	0.00015	0.00917143
XLOC_022329	Pla2g4f		chr2:120299597-120314165	1.83355	5e-05	0.00405207
XLOC_022558	Sstr4		chr2:148395343-148401232	1.79843	0.0001	0.00709637
XLOC_022844	Nfatc2		chr2:168476409-168601657	1.27849	5e-05	0.00405207
XLOC_023010	-		chr2:71860872-71867572	-1.46875	5e-05	0.00405207
XLOC_023671	S100a14		chr3:90526848-90528837	-1.43606	0.0001	0.00709637
XLOC_024186	Zfp704		chr3:9403063-9610085	-1.1499	0.00015	0.00917143
XLOC_024274	Ect2		chr3:27097221-27153878	-1.59003	5e-05	0.00405207
XLOC_024648	Lrat		chr3:82876704-83015049	-1.63403	5e-05	0.00405207
XLOC_024912	Bcl9		chr3:97203660-97228846	-1.2699	5e-05	0.00405207
XLOC_025193	Hs2st1		chr3:144429445-144570181	-1.12825	5e-05	0.00405207
XLOC_025443	Rps11-ps3		chr4:10935445-10947159	1.90414	5e-05	0.00405207
XLOC_025453	Gem		chr4:11704456-11714752	1.88604	5e-05	0.00405207
XLOC_025746	Nr4a3		chr4:48045152-48086447	2.43339	5e-05	0.00405207
XLOC_025790	Tmem38b		chr4:53826044-53862019	-3.9537	5e-05	0.00405207
XLOC_027134	Slc25a51		chr4:45395866-45408766	1.8765	5e-05	0.00405207
XLOC_027205	Klf4		chr4:55527142-55532466	1.26583	5e-05	0.00405207
XLOC_027441	Jun		chr4:95049033-95168944	1.27908	5e-05	0.00405207
XLOC_027614	Cyp4b1		chr4:115624716-115647723	1.28522	5e-05	0.00405207
XLOC_028142	Slc25a33		chr4:149744035-149776093	1.5415	5e-05	0.00405207
XLOC_028192	Plch2		chr4:154983114-155056784	1.44422	0.0001	0.00709637
XLOC_028225	-		chr4:8398310-8402485	3.64379	5e-05	0.00405207
XLOC_028226	-		chr4:8402546-8407615	2.75778	5e-05	0.00405207
XLOC_028458	Insig1		chr5:28071362-28078662	1.04427	5e-05	0.00405207
XLOC_028476	-		chr5:30206283-30212113	5.40865	5e-05	0.00405207
XLOC_028477	Ept1		chr5:30232580-30272384	-1.03144	5e-05	0.00405207
XLOC_028506	Fosl2		chr5:32136471-32157956	1.24146	5e-05	0.00405207
XLOC_028654	Chrna9		chr5:65934920-65979219	2.63723	0.0001	0.00709637
XLOC_028697	Kit		chr5:75574915-75656727	-2.07165	5e-05	0.00405207
XLOC_028978	Acacb		chr5:114146534-114250763	1.60181	0.0001	0.00709637
XLOC_029079	P2rx7		chr5:122643910-122691432	-1.9886	5e-05	0.00405207
XLOC_029141	Cct6a		chr5:129787383-129846671	-1.33511	5e-05	0.00405207
XLOC_029349	Alox5ap		chr5:149265057-149288045	-2.21267	5e-05	0.00405207
XLOC_029509	Gpr113		chr5:30193134-30205722	5.20374	5e-05	0.00405207
XLOC_030043	Oas2		chr5:120730257-120749853	-1.15551	0.0001	0.00709637
XLOC_030137	Auts2		chr5:131437332-132543344	-1.89368	0.00015	0.00917143
XLOC_030189	Serpine1		chr5:137061503-137072272	1.95879	5e-05	0.00405207
XLOC_030312	Flt1		chr5:147561603-147726011	1.07895	5e-05	0.00405207
XLOC_030660	-		chr6:35411931-35419566	2.01765	0.0001	0.00709637
XLOC_031015	Polr1a		chr6:71909052-71982675	-1.02799	0.00015	0.00917143
XLOC_031272	RP23-349K15.2		chr6:117646692-117751769	-1.33547	5e-05	0.00405207
XLOC_031304	Usp18		chr6:121245905-121270916	-1.29538	5e-05	0.00405207
XLOC_031451	Apold1		chr6:134982000-134986836	2.13787	5e-05	0.00405207
XLOC_031639	Fam3c		chr6:22306518-22356243	-1.74081	5e-05	0.00405207
XLOC_032224	Srgap3		chr6:112717966-112947266	-1.00164	0.00015	0.00917143
XLOC_032243	Atp2b2		chr6:113743841-114052108	1.13187	5e-05	0.00405207
XLOC_032554	Pthlh		chr6:147247547-147264167	2.11465	5e-05	0.00405207
XLOC_032831	Gm26325		chr7:12927415-12931072	5.52143	5e-05	0.00405207
XLOC_033082	BC024978		chr7:27187004-27228628	-4.20425	0.0001	0.00709637
XLOC_033303	1600014C10Rik		chr7:38183216-38197568	-1.26638	5e-05	0.00405207
XLOC_033697	Rab30		chr7:92741602-92844542	1.58467	0.00015	0.00917143
XLOC_034037	Mylpf		chr7:127211607-127214298	4.0915	5e-05	0.00405207
XLOC_034074	Ppapdc1a		chr7:129257093-129391421	1.54504	0.0001	0.00709637
XLOC_034159	Drd4		chr7:141292005-141296515	1.23445	5e-05	0.00405207
XLOC_034213	Shank2		chr7:143978519-144426023	1.29718	5e-05	0.00405207
XLOC_034491	C5ar2		chr7:16234584-16244154	-3.56506	5e-05	0.00405207
XLOC_034532	Fosb		chr7:19302694-19310045	3.70601	5e-05	0.00405207
XLOC_034712	Zfp36		chr7:28376783-28379255	1.08815	5e-05	0.00405207
XLOC_034875	Pop4		chr7:38262818-38271348	-1.87196	5e-05	0.00405207
XLOC_034957	Mybpc2		chr7:44501698-44524669	3.34172	5e-05	0.00405207
XLOC_035411	Anpep		chr7:79821802-79848210	-1.24971	5e-05	0.00405207
XLOC_035543	Thrsp		chr7:97412682-97420922	2.2721	5e-05	0.00405207
XLOC_035675	Trim12a		chr7:104244456-104353362	-3.95472	5e-05	0.00405207
XLOC_036160	-		chr7:54156950-54166401	3.27566	5e-05	0.00405207
XLOC_036179	-		chr7:100677739-100680007	1.52412	5e-05	0.00405207
XLOC_036416	Ank1		chr8:22974843-23150497	2.67061	5e-05	0.00405207
XLOC_036465	Gsr		chr8:33652522-33698164	-1.15025	5e-05	0.00405207
XLOC_037211	Tacc1		chr8:25154339-25201449	-2.97952	5e-05	0.00405207
XLOC_037414	Arrdc2		chr8:70835127-70839720	1.45029	5e-05	0.00405207
XLOC_037686	Nqo1		chr8:107388224-107403206	-1.69015	5e-05	0.00405207
XLOC_037693	Hp		chr8:109575126-109583459	-1.17638	5e-05	0.00405207
XLOC_037694	Dhodh		chr8:109591342-109608673	1.33997	5e-05	0.00405207
XLOC_037767	Agt		chr8:124556533-124569706	1.38929	5e-05	0.00405207
XLOC_037813	-		chr8:27023224-27023568	-inf	0.00015	0.00917143
XLOC_037823	-		chr8:41374850-41378910	1.18852	0.00015	0.00917143
XLOC_037901	-		chr8:119695809-119697660	2.02434	0.0001	0.00709637
XLOC_037947	Mmp3		chr9:7445821-7455972	-1.67205	5e-05	0.00405207
XLOC_038885	Smarcc1		chr9:110132023-110240177	-1.28094	5e-05	0.00405207
XLOC_039013	Ccr2		chr9:124101949-124113557	-1.479	5e-05	0.00405207
XLOC_039339	Zbtb16		chr9:48651784-48835945	1.36993	5e-05	0.00405207
XLOC_039706	Chst2		chr9:95399291-95406722	-1.53202	5e-05	0.00405207
XLOC_039915	Dhx30		chr9:110084320-110117366	1.6018	5e-05	0.00405207
XLOC_039990	Cck		chr9:121489824-121495689	1.43671	5e-05	0.00405207
XLOC_040657	Il13ra1		chrX:36112109-36171259	-1.43876	5e-05	0.00405207
XLOC_040951	Plxnb3		chrX:73757089-73772514	1.87983	0.0001	0.00709637
XLOC_041221	Uprt		chrX:104482817-104509843	-2.27041	5e-05	0.00405207
XLOC_041871	Mir221		chrX:19145315-19146496	1.56447	5e-05	0.00405207
XLOC_042792	Chrdl1		chrX:143285673-143394262	-1.78679	0.00015	0.00917143
